# Supplementary material for: Optimization Design of a Multi-String Standing Wave Electrospinning Apparatus Based on Electric Field Simulations
Source: Polymers (Basel). 2024 Aug 17;16(16):2330. doi: 10.3390/polym16162330 (PMC11360486; doi:10.3390/polym16162330)
Supplement: Supplementary file 1 [file polymers-16-02330-s001.zip]

Archive with 1 entries (1 files):
- polymers-3151013-supplementary.pdf
